# Supplementary material for: Automated detection of a nonperfusion area caused by retinal vein occlusion in optical coherence tomography angiography images using deep learning
Source: PLoS One. 2019 Nov 7;14(11):e0223965. doi: 10.1371/journal.pone.0223965 (PMC6837754; doi:10.1371/journal.pone.0223965)
Supplement: S1 File — (XLSX) [file pone.0223965.s001.xlsx]

## Sheet: Sheet1
split	cost	gamma
0	1	0.0001
1	1	0.0001
2	1	0.0001
3	10	0.0001
4	1	0.0001
5	1	0.0001
6	10	0.0001
7	100	0.0001
