# Supplementary material for: Automated detection of a nonperfusion area caused by retinal vein occlusion in optical coherence tomography angiography images using deep learning
Source: PLoS One. 2019 Nov 7;14(11):e0223965. doi: 10.1371/journal.pone.0223965 (PMC6837754; doi:10.1371/journal.pone.0223965)
Supplement: S2 File — (CSV) [file pone.0223965.s002.csv]

filename	ans	DL	DL_ans	SVM	SVM_ans	human	human_ans
1082348_20180423_094315_l_.jpeg	0	0.04703246057033539	0	0.3788610981816305	0	0	0
1041301_20180508_085630_r_.jpeg	0	0.008504175581037998	0	-0.11922068682841602	0	2	0
1082348_20180423_094246_r_.jpeg	1	1.0	1	0.4171718412327747	1	7	1
1155253_20180322_093943_l_.jpeg	1	0.9987758994102478	1	0.05617138516317022	0	6	1
1148940_20180519_093650_l_.jpeg	0	0.004216494970023632	0	-0.011077482949529259	0	0	0
1115853_20180412_095348_r_.jpeg	1	0.151434525847435	0	-0.11423258866657784	0	0	0
1012426_20180312_090414_r_.jpeg	1	0.44926774501800537	0	0.6447319243429743	1	6	1
1144640_20180315_101101_r_.jpeg	1	0.9999998807907104	1	1.272474900850712	1	7	1
1134295_20180424_085000_r_.jpeg	1	1.0	1	0.5380490598932917	1	7	1
1041301_20180508_085715_l_.jpeg	1	0.9999923706054688	1	0.3061962189759847	0	7	1
1040853_20180308_084521_l_.jpeg	1	0.999419093132019	1	0.10927587688856644	0	7	1
1141623_20180323_082533_l_.jpeg	1	1.0	1	0.4998760424134529	1	7	1
1110688_20180306_124711_l_.jpeg	1	1.0	1	0.6797105741863311	1	7	1
1143289_20180320_115515_r_.jpeg	1	1.0	1	0.3509325870007365	0	7	1
1124840_20180302_090657_l_.jpeg	1	0.9998698234558104	1	0.6941061850713639	1	7	1
1140714_20180320_172023_l_.jpeg	1	1.0	1	0.5510749247608249	1	7	1
1151486_20180322_091734_l_.jpeg	1	1.0	1	0.28695698438590034	0	7	1
1090550_20180507_091037_r_.jpeg	0	0.048022866249084466	0	0.05350818451659456	0	0	0
1144640_20180315_101144_l_.jpeg	0	0.0033852048218250275	0	0.13731961416959734	0	0	0
1124840_20180302_090746_r_.jpeg	0	0.002123566111549735	0	0.12061609969828335	0	0	0
1158420_20180301_110951_r_.jpeg	1	1.0	1	1.4148956260501455	1	7	1
1090550_20180507_091112_l_.jpeg	1	0.999919891357422	1	0.15141672808919734	0	7	1
1110210_20180314_101125_r_.jpeg	1	1.0	1	0.7810205064449133	1	2	0
1147412_20180423_091553_l_.jpeg	1	0.9999986886978148	1	0.20492747498621106	0	2	0
1019555_20180301_102135_l_.jpeg	1	1.0	1	0.2870526159579979	0	6	1
1155253_20180322_093900_r_.jpeg	0	0.00447894772514701	0	0.13352726632872902	0	1	0
1100311_20180228_100307_l_.jpeg	1	1.0	1	0.7282279550582206	1	7	1
1110210_20180314_101301_l_.jpeg	0	0.03454289585351944	0	0.15863197333382606	0	1	0
1111891_20180306_111347_l_.jpeg	1	1.0	1	0.654338506776779	1	7	1
1143289_20180320_115420_l_.jpeg	0	0.007759251631796359	0	0.3227303087167072	0	1	0
1111891_20180306_111257_r_.jpeg	0	0.00493578566238284	0	0.3445008303605989	0	1	0
1157448_20180301_112526_r_.jpeg	1	0.999914050102234	1	0.06940598261884956	0	7	1
1040853_20180308_084358_r_.jpeg	0	0.017763959243893623	0	0.3642711577286182	0	5	1
1147412_20180423_091450_r_.jpeg	0	0.04142884910106659	0	-0.14839662265067366	0	0	0
1019555_20180301_101931_r_.jpeg	0	0.004523458424955607	0	-0.14752902481532693	0	0	0
1146834_20180315_090251_r_.jpeg	0	0.0057406448759138575	0	-0.047390632696388435	0	2	0
1100311_20180228_100147_r_.jpeg	0	0.003486291039735079	0	-0.12124202024697305	0	0	0
1134295_20180424_085132_l_.jpeg	0	0.001359475776553154	0	0.383747435926134	0	0	0
1115853_20180412_095319_l_.jpeg	0	0.004416962619870901	0	-0.07394095735824036	0	0	0
1114344_20180424_120601_r_.jpeg	0	0.025261932983994484	0	0.3992725207519623	0	4	1
1134839_20180302_093800_l_.jpeg	0	0.772247850894928	1	-0.18841865411109748	0	1	0
1151131_20180424_103919_r_.jpeg	1	0.9996525049209596	1	0.09192155133863243	0	7	1
1091695_20180321_110341_r_.jpeg	0	0.009644823148846626	0	-0.13313920776195332	0	0	0
1083827_20180330_133633_r_.jpeg	0	0.04998576268553734	0	0.4985431487272938	1	1	0
1097371_20180322_090124_l_.jpeg	1	0.9736324548721312	1	1.4005630236102755	1	7	1
1160522_20180515_093214_r_.jpeg	1	0.923313319683075	1	0.7028899657047822	1	7	1
1160522_20180515_093258_l_.jpeg	0	0.010480809025466442	0	0.7319203166101094	1	0	0
1133829_20180417_105659_l_.jpeg	1	0.9999995231628418	1	1.6865957571633028	1	7	1
1018086_20180315_094034_r_.jpeg	1	0.9999998807907104	1	2.134852520803954	1	7	1
1153509_20180228_115752_r_.jpeg	1	1.0	1	1.350113951623657	1	7	1
1143206_20180418_092230_r_.jpeg	1	0.9999998807907104	1	1.4730904158822906	1	7	1
1091695_20180321_110702_l_.jpeg	1	0.9941798448562622	1	1.3577968589787208	1	7	1
1083827_20180330_133816_l_.jpeg	1	0.20497091114521027	0	0.9718196166167684	1	3	0
1148899_20180329_091805_l_.jpeg	1	0.6637559533119202	1	0.3480667979011636	0	1	0
1117452_20180315_103129_r_.jpeg	1	0.909570813179016	1	0.4152790977560104	1	6	1
1151148_20180301_115051_r_.jpeg	1	0.9999996423721312	1	0.9197996132720372	1	7	1
1142302_20180312_094827_r_.jpeg	1	0.9999996423721312	1	1.7204689773986546	1	7	1
1146016_20180322_101151_r_.jpeg	1	0.9999998807907104	1	0.413005995392508	1	7	1
154635_20180428_083644_r_.jpeg	1	0.9949899315834044	1	0.05138880003618551	0	7	1
1097371_20180322_090237_r_.jpeg	0	0.010756351053714752	0	-0.3330773059963117	0	0	0
1154439_20180422_102132_r_.jpeg	0	0.00710223987698555	0	0.7073292168570005	1	0	0
1146016_20180322_101239_l_.jpeg	0	0.0051552439108490935	0	0.3176210022974364	0	1	0
1158743_20180316_132131_r_.jpeg	1	0.0441778227686882	0	1.5948988976023817	1	4	1
1098365_20180327_155629_r_.jpeg	1	0.9999722242355348	1	1.2988848744822763	1	7	1
1107684_20180227_143218_r_.jpeg	1	0.9999932050704956	1	1.114508573616944	1	7	1
1154439_20180422_102159_l_.jpeg	1	0.9999971389770508	1	2.152208995404195	1	7	1
1081778_20180330_102234_l_.jpeg	1	0.996556043624878	1	0.6327215900085852	1	7	1
1160611_20180413_110122_r_.jpeg	0	0.009913052432239056	0	0.3553855769419152	0	0	0
1104465_20180306_105321_l_.jpeg	1	0.9981695413589478	1	1.5368121905889651	1	7	1
1104465_20180306_105222_r_.jpeg	0	0.003472147043794393	0	-0.3261334365191573	0	1	0
1153509_20180228_120136_l_.jpeg	0	0.005015036091208458	0	-0.27471680157509937	0	0	0
1107684_20180227_143246_l_.jpeg	0	0.008555714040994644	0	0.1110313483089178	0	0	0
1160611_20180413_110220_l_.jpeg	1	0.9998555183410645	1	0.8730743442301838	1	7	1
1081778_20180330_102206_r_.jpeg	0	0.3606883883476257	0	0.9234249256530672	1	6	1
1158947_20180313_124433_l_.jpeg	0	0.009891700930893421	0	0.11335617670382847	0	0	0
1059274_20180314_101736_l_.jpeg	0	0.03788699954748154	0	-0.6309458581087181	0	2	0
1156150_20180305_082811_r_.jpeg	0	0.01687755063176155	0	0.06701155584230989	0	0	0
1098365_20180327_155659_l_.jpeg	0	0.07023047655820848	0	0.3280071204229649	0	0	0
1151225_20180314_110712_r_.jpeg	0	0.15840880572795868	0	0.020575058553060632	0	4	1
1143206_20180418_092317_l_.jpeg	0	0.013527541421353815	0	-0.13534950791253753	0	0	0
1142302_20180312_095133_l_.jpeg	0	0.6022809743881226	1	0.9320359940201164	1	4	1
1153209_20180322_145126_l_.jpeg	0	0.015148126520216463	0	0.1913580534691968	0	0	0
1158947_20180313_124522_r_.jpeg	1	0.9999996423721312	1	1.4950387753635763	1	5	1
1093363_20180428_151544_l_.jpeg	0	0.17525644600391388	0	0.051127879182354175	0	2	0
1058713_20180329_103118_l_.jpeg	0	0.0016710534691810608	0	0.2341781760526129	0	3	0
1134661_20180228_092015_r_.jpeg	1	1.0	1	1.3000541613035694	1	7	1
1058713_20180329_103317_r_.jpeg	1	0.9999982118606568	1	1.2006065731489586	1	7	1
1082468_20180301_113239_l_.jpeg	1	0.673423707485199	1	1.0000348116735698	1	7	1
1158739_20180308_092508_r_.jpeg	1	0.9999998807907104	1	0.9995765409776626	1	7	1
1017468_20180403_100833_r_.jpeg	1	0.979278802871704	1	1.0426229424728723	1	7	1
1148949_20180321_091756_l_.jpeg	1	1.0	1	0.551059573476682	1	7	1
1147338_20180322_103130_r_.jpeg	1	0.9999183416366576	1	0.6853845616097016	1	7	1
1144752_20180315_092035_r_.jpeg	1	0.8634931445121765	1	0.1442492750666009	0	4	1
241751_20180413_091806_r_.jpeg	1	0.9999998807907104	1	0.5241892584088457	1	7	1
1141547_20180226_113744_r_.jpeg	1	1.0	1	0.6355748219592495	1	7	1
1093363_20180428_151514_r_.jpeg	1	1.0	1	0.3191507805509244	0	7	1
1155987_20180327_114643_l_.jpeg	0	0.0032252869568765163	0	0.1322837360242528	0	0	0
1136329_20180313_103702_l_.jpeg	1	0.9999998807907104	1	0.8142509697729992	1	7	1
1134661_20180228_091654_l_.jpeg	1	0.9999994039535522	1	0.6327167353147334	1	3	0
1152321_20180308_083752_r_.jpeg	1	0.9999990463256836	1	0.1335417768874514	0	7	1
1157762_20180313_105930_l_.jpeg	1	0.9999998807907104	1	0.8074788925519478	1	7	1
1097338_20180417_151108_r_.jpeg	0	0.0006993330898694692	0	0.5149770450716514	1	1	0
1097338_20180417_151242_l_.jpeg	1	0.9999984502792358	1	0.5499748594302597	1	7	1
1155134_20180329_101814_r_.jpeg	0	0.0029461218509823084	0	0.5740952176862406	1	0	0
1141547_20180226_113912_l_.jpeg	0	0.014838652685284616	0	0.07135132185170256	0	1	0
1155987_20180327_114556_r_.jpeg	1	0.9999258518218994	1	1.0022578801689823	1	7	1
1113430_20180427_084213_r_.jpeg	1	1.0	1	0.5961554269595482	1	7	1
1129430_20180427_090521_l_.jpeg	1	1.0	1	0.488684942269492	1	7	1
1155716_20180507_083057_r_.jpeg	1	0.9999991655349731	1	0.4609561160768922	1	7	1
1042364_20180426_084723_r_.jpeg	1	1.0	1	0.5700260429037912	1	7	1
241751_20180413_091920_l_.jpeg	0	0.0003314274072181433	0	0.550509704520827	1	0	0
1102793_20180327_122251_r_.jpeg	1	0.9999955892562866	1	1.4344378691244994	1	7	1
1113430_20180427_084124_l_.jpeg	0	0.09278972446918488	0	0.02245438527588117	0	0	0
1134481_20180305_113117_r_.jpeg	1	1.0	1	1.2517399342933309	1	7	1
1152952_20180426_102409_l_.jpeg	0	0.018141400068998337	0	-0.04185026238077283	0	0	0
1129430_20180427_090447_r_.jpeg	0	0.001572769251652062	0	-0.0713867096127423	0	1	0
1160126_20180329_092840_l_.jpeg	1	0.14709031581878662	0	0.3358863797684122	0	0	0
1042364_20180426_084759_l_.jpeg	0	0.002698725322261453	0	0.1943771249743178	0	5	1
1155716_20180507_082958_l_.jpeg	0	0.002741676988080144	0	-0.05466156053778515	0	0	0
1017468_20180403_100857_l_.jpeg	0	0.0008260777103714645	0	0.30959406003396706	0	0	0
1155142_20180509_094927_l_.jpeg	0	0.027832848951220512	0	0.09119883939904436	0	0	0
1102793_20180327_122326_l_.jpeg	0	0.1877501159906388	0	0.016008718955665024	0	0	0
1144752_20180315_092117_l_.jpeg	0	0.024240780621767044	0	0.4390781844199617	1	0	0
1136329_20180313_103549_r_.jpeg	0	0.01145770400762558	0	0.2549626819251243	0	0	0
1134481_20180305_113154_l_.jpeg	0	0.023788895457983017	0	-0.1874941182394505	0	5	1
1148949_20180321_091725_r_.jpeg	0	0.0025494568981230268	0	0.2300938990584853	0	1	0
1155134_20180329_102114_l_.jpeg	1	0.9999996423721312	1	0.8980992193619796	1	6	1
1034048_20180305_093908_r_.jpeg	0	0.0452413521707058	0	-0.3003336965928344	0	3	0
1150540_20180520_092354_r_.jpeg	1	0.9946109056472778	1	0.18501355711731607	0	7	1
1034457_20180510_093312_l_.jpeg	0	0.07464802265167236	0	0.43398491945161904	1	4	1
1034457_20180510_093223_r_.jpeg	1	0.048768866807222366	0	0.42534714352676106	1	1	0
1138697_20180410_102704_l_.jpeg	1	0.999309539794922	1	0.1567744599176335	0	7	1
1143902_20180510_103849_r_.jpeg	1	0.9999066591262816	1	0.8357960719559551	1	7	1
1099779_20180403_110324_l_.jpeg	1	0.9999984502792358	1	1.243257850491852	1	7	1
232839_20180320_114327_l_.jpeg	1	0.9999971389770508	1	1.0005268648281105	1	3	0
1012421_20180322_105412_r_.jpeg	1	0.9837570786476136	1	2.015146765013136	1	7	1
1130405_20180423_111911_r_.jpeg	1	0.999897003173828	1	1.1705094041215478	1	7	1
1153068_20180317_105405_r_.jpeg	1	0.7075909376144409	1	1.0000557592817814	1	7	1
1159171_20180312_135248_l_.jpeg	0	0.10615793615579604	0	-1.8194191030968336	0	1	0
1148484_20180228_130846_l_.jpeg	1	0.9999992847442628	1	1.0404430260673267	1	7	1
1157818_20180404_091403_r_.jpeg	1	0.9995834231376648	1	0.2402924747509757	0	7	1
1153218_20180310_101610_r_.jpeg	1	0.8605066537857056	1	0.9498193879282788	1	5	1
1139997_20180412_091251_r_.jpeg	1	1.0	1	0.9810231226233876	1	7	1
1103593_20180417_093141_l_.jpeg	0	0.016681432723999023	0	-0.2616552860064484	0	0	0
1156045_20180312_130026_r_.jpeg	0	0.07664550840854645	0	-0.4146487492586792	0	4	1
1148484_20180228_130818_r_.jpeg	0	0.3815849423408508	0	-0.07077124622322127	0	0	0
1157608_20180418_111927_l_.jpeg	1	0.5903051495552063	1	0.5009370570160518	1	5	1
1103593_20180417_093111_r_.jpeg	1	0.9895395636558532	1	0.7804855581092621	1	6	1
1112167_20180523_091725_l_.jpeg	1	0.2558980882167816	0	0.8646226645431812	1	5	1
1156045_20180312_130000_l_.jpeg	1	0.9967355132102966	1	0.99956830201467	1	6	1
1034048_20180305_094019_l_.jpeg	1	0.9999998807907104	1	0.9999868756572204	1	7	1
232839_20180320_114156_r_.jpeg	0	0.3710978329181671	0	-0.0011262679612069615	0	1	0
1126246_20180306_084744_r_.jpeg	1	0.999648094177246	1	0.15165647057520054	0	3	0
1116838_20180426_101508_r_.jpeg	0	0.03063522092998028	0	-0.01892550468520137	0	0	0
1153068_20180317_105443_l_.jpeg	0	0.04354120045900345	0	-0.8570994268522345	0	0	0
1124798_20180411_112135_l_.jpeg	0	0.013302615843713284	0	0.17764492599252846	0	0	0
1159171_20180312_135031_r_.jpeg	1	0.9999990463256836	1	1.0001520340296035	1	7	1
1023720_20180405_095932_r_.jpeg	0	0.05987446755170823	0	0.4966002713756793	1	1	0
1157818_20180404_091453_l_.jpeg	0	0.14239852130413055	0	-0.4410018115407153	0	0	0
1012421_20180322_105337_l_.jpeg	0	0.02913782186806202	0	-0.21996425495855565	0	0	0
1157608_20180418_111852_r_.jpeg	0	0.02420373447239399	0	-1.5160949961107355	0	0	0
1112167_20180523_091541_r_.jpeg	0	0.018672119826078408	0	0.3089020062025205	0	0	0
1150540_20180520_092449_l_.jpeg	0	0.031054412946105007	0	0.021576381266393836	0	0	0
1143902_20180510_103918_l_.jpeg	0	0.08792604506015778	0	-0.9097582772052052	0	1	0
1135859_20180516_092842_l_.jpeg	0	0.08333587646484375	0	0.09863145756701157	0	5	1
1151531_20180328_092324_r_.jpeg	0	0.015176131390035152	0	-0.6579185011004722	0	0	0
1158693_20180315_115459_l_.jpeg	1	0.9645738005638124	1	1.2916389203034209	1	7	1
1063970_20180410_085056_l_.jpeg	0	0.00692371791228652	0	0.4457548416928653	1	0	0
1140742_20180516_092329_r_.jpeg	1	1.0	1	1.0825710895323504	1	7	1
1080497_20180522_083101_r_.jpeg	0	0.0032164002768695354	0	0.5648407425561004	1	4	1
1084625_20180308_120810_l_.jpeg	1	1.0	1	1.4104801080016691	1	7	1
1104143_20180417_092405_r_.jpeg	1	1.0	1	0.6048594897830352	1	5	1
1138280_20180312_143602_r_.jpeg	1	1.0	1	1.0004374686222417	1	7	1
1080497_20180522_083146_l_.jpeg	1	0.9993000030517578	1	0.6396832762677026	1	7	1
1157638_20180309_131841_r_.jpeg	1	1.0	1	0.9998724324082156	1	7	1
1028365_20180227_155438_l_.jpeg	1	0.999851942062378	1	0.999983205654222	1	6	1
1100846_20180315_085826_l_.jpeg	1	1.0	1	1.3487202174330593	1	7	1
1145196_20180427_084723_r_.jpeg	1	1.0	1	0.4663489289418608	1	7	1
564750_20180226_101547_l_.jpeg	0	0.001011849264614284	0	-0.022648226949224533	0	0	0
1140453_20180321_091244_r_.jpeg	1	1.0	1	0.642655908595085	1	7	1
1156675_20180314_105930_r_.jpeg	1	1.0	1	0.07413607496673125	0	7	1
1145501_20180310_090316_r_.jpeg	1	1.0	1	1.165388940627461	1	7	1
1128712_20180322_110031_r_.jpeg	1	1.0	1	0.28467169140995296	0	5	1
1084625_20180308_120847_r_.jpeg	0	0.059945769608020776	0	0.015686089548316632	0	0	0
1155414_20180313_105232_l_.jpeg	0	0.02090124785900116	0	-0.21778753916992155	0	3	0
1145501_20180310_090221_l_.jpeg	0	0.08073824644088745	0	0.1927857302525008	0	0	0
1155414_20180313_105204_r_.jpeg	1	0.999117076396942	1	0.8898708022838617	1	7	1
1090574_20180301_113718_l_.jpeg	1	0.9999998807907104	1	0.9999057571867274	1	7	1
1146161_20180312_085026_r_.jpeg	1	1.0	1	0.9999049907762668	1	7	1
1063970_20180410_085210_r_.jpeg	1	0.9999936819076538	1	-0.1090434111880243	0	6	1
1028365_20180227_155313_r_.jpeg	1	1.0	1	1.0376387166216443	1	7	1
1093925_20180416_141444_r_.jpeg	0	0.012333154678344728	0	-0.7573038922563549	0	0	0
1150659_20180309_102419_r_.jpeg	0	0.0008548830519430339	0	-0.20965067027265705	0	0	0
1126410_20180328_090144_r_.jpeg	0	0.0009834159864112737	0	-0.1973581611999048	0	1	0
1160053_20180409_124345_l_.jpeg	1	1.0	1	1.093078833168297	1	6	1
1033609_20180409_095650_l_.jpeg	0	0.005570096429437399	0	-0.1523112745166718	0	0	0
1157638_20180309_130621_l_.jpeg	0	0.009424071758985521	0	0.7721776236483677	1	0	0
1032933_20180313_114807_r_.jpeg	0	0.16492387652397156	0	-0.496791487347481	0	0	0
1156675_20180314_105958_l_.jpeg	0	0.0011284046340733767	0	-0.011846825147305284	0	2	0
1090574_20180301_113628_r_.jpeg	0	0.010933623649179935	0	-0.4601522581376727	0	1	0
1146161_20180312_085201_l_.jpeg	0	0.00503165228292346	0	0.6435678299930012	1	2	0
1145196_20180427_084754_l_.jpeg	0	0.010511048138141632	0	-0.6753760793645451	0	1	0
1140742_20180516_092409_l_.jpeg	0	0.005745709408074617	0	0.18492217831291136	0	2	0
1148709_20180417_091833_l_.jpeg	0	0.0015638265758752825	0	-0.02790051347515133	0	1	0
564750_20180226_101517_r_.jpeg	1	1.0	1	1.2944968497427598	1	7	1
1065633_20180306_110558_l_.jpeg	0	0.11656165868043901	0	-0.11015932025544384	0	0	0
1136724_20180412_092151_r_.jpeg	1	0.9981787204742432	1	0.4549120211894278	1	6	1
1077810_20180320_111110_l_.jpeg	0	0.09984920918941498	0	0.09084872823036184	0	4	1
1077810_20180320_111024_r_.jpeg	1	0.9999731779098512	1	0.5995872753202107	1	7	1
1112727_20180403_091812_r_.jpeg	1	0.9999939203262328	1	0.8791006246290991	1	7	1
1131216_20180424_092450_r_.jpeg	1	0.9999998807907104	1	0.605739566773349	1	7	1
1098525_20180412_084152_l_.jpeg	1	0.9654494524002076	1	0.3426818108142622	0	3	0
551290_20180315_101926_l_.jpeg	1	0.9963611960411072	1	0.9741811582427118	1	7	1
1061617_20180322_093419_r_.jpeg	1	0.9999983310699464	1	1.7267759690994091	1	7	1
1109301_20180308_084930_r_.jpeg	1	0.9953442215919496	1	0.7394517391498421	1	7	1
1137806_20180418_105757_r_.jpeg	1	0.9999343156814576	1	0.3632779715478418	0	7	1
1159878_20180509_102723_r_.jpeg	0	0.08630021661520004	0	0.03151482824814833	0	2	0
1135498_20180310_103156_r_.jpeg	1	0.9955840706825256	1	0.09063695916003044	0	5	1
1153040_20180308_122230_l_.jpeg	1	1.0	1	0.6737665575174605	1	7	1
1143081_20180328_101813_l_.jpeg	1	0.9996109604835508	1	0.9998334580235464	1	7	1
1120039_20180328_084838_r_.jpeg	1	0.9998937845230104	1	1.1595491867416574	1	6	1
1097418_20180313_110726_r_.jpeg	0	0.033642344176769264	0	0.08623916459761283	0	0	0
1153040_20180308_122103_r_.jpeg	0	0.13158078491687775	0	-0.06707021358140962	0	0	0
1137806_20180418_105830_l_.jpeg	0	0.04849889874458313	0	0.2319604175493475	0	2	0
1151815_20180307_092113_l_.jpeg	1	0.1949349343776703	0	-0.024358842291202217	0	0	0
1105645_20180314_111213_l_.jpeg	1	0.9999997615814208	1	0.3087273721806556	0	7	1
1108545_20180307_093423_l_.jpeg	1	0.9999951124191284	1	1.2058193466054503	1	7	1
1149734_20180310_095939_l_.jpeg	1	0.999466598033905	1	0.7573821654337854	1	7	1
1065633_20180306_110817_r_.jpeg	1	0.999996542930603	1	1.454916404675954	1	7	1
1040868_20180412_105828_r_.jpeg	1	0.9912097454071044	1	-0.05707409775657224	0	6	1
1108545_20180307_093448_r_.jpeg	1	0.9954317808151244	1	0.5535744280555099	1	7	1
1105645_20180314_111139_r_.jpeg	0	0.015153988264501097	0	-0.11253163052979764	0	1	0
1149734_20180310_100004_r_.jpeg	0	0.01771839521825314	0	0.09430751673589356	0	0	0
1109301_20180308_085152_l_.jpeg	0	0.053687937557697296	0	0.003117605037024962	0	2	0
1159878_20180509_102816_l_.jpeg	1	0.9999933242797852	1	0.2908420492641033	0	7	1
1061617_20180322_093518_l_.jpeg	0	0.024308228865265846	0	0.0736085567710445	0	0	0
1159385_20180306_123915_l_.jpeg	0	0.08199962973594667	0	-0.1138215915231684	0	0	0
1040868_20180412_105856_l_.jpeg	0	0.0158799309283495	0	0.1407199435884472	0	0	0
1156242_20180308_094126_r_.jpeg	0	0.12679742276668549	0	-0.2510793554788928	0	0	0
1098525_20180412_084103_r_.jpeg	0	0.02076547220349312	0	0.2724388220464857	0	0	0
1139460_20180227_152305_l_.jpeg	0	0.027460910379886627	0	0.1132772376770963	0	0	0
1135498_20180310_103251_l_.jpeg	0	0.6008649468421936	1	-0.09993993658559176	0	1	0
1120039_20180328_084915_l_.jpeg	0	0.16418731212615967	0	-0.04948645531471785	0	0	0
1143081_20180328_101629_r_.jpeg	0	0.01960714533925056	0	-0.04926867165091142	0	0	0
1159841_20180409_091337_l_.jpeg	1	0.9999998807907104	1	0.4306357398076308	1	7	1
1013712_20180416_151134_l_.jpeg	0	0.051999509334564216	0	0.07749241807340268	0	0	0
1113516_20180412_113622_l_.jpeg	1	0.8766273856163025	1	0.5410737989124916	1	7	1
1032042_20180517_113614_l_.jpeg	0	0.006857591215521097	0	0.5577744462310306	1	0	0
1039187_20180417_110216_l_.jpeg	1	0.9996187686920166	1	1.6630084346813594	1	7	1
1083528_20180314_085851_l_.jpeg	1	0.9989441037178041	1	0.19526733281805586	0	6	1
1103492_20180405_091545_l_.jpeg	1	0.9999997615814208	1	0.480460484036733	1	7	1
1032042_20180517_113514_r_.jpeg	1	0.9998364448547364	1	0.7449165456065474	1	7	1
1153202_20180308_110333_r_.jpeg	1	0.9989101886749268	1	0.2938732757927545	0	1	0
1000811_20180514_101101_l_.jpeg	1	0.9976420402526855	1	1.3722912504559202	1	7	1
1049601_20180301_100144_l_.jpeg	1	0.9994689822196959	1	1.769174253393645	1	7	1
1116036_20180319_094405_l_.jpeg	1	0.7249097228050232	1	1.800299014034968	1	4	1
543941_20180329_103740_l_.jpeg	0	0.090214841067791	0	0.288501759238744	0	2	0
1104324_20180517_084203_r_.jpeg	1	0.9999998807907104	1	1.863334474342473	1	7	1
1149245_20180306_123517_l_.jpeg	1	0.9999595880508424	1	1.8556817508282304	1	7	1
1116299_20180508_094905_l_.jpeg	1	0.9999805688858032	1	1.1817238095164757	1	7	1
1101895_20180306_111914_l_.jpeg	1	0.9999994039535522	1	2.6608288105755262	1	7	1
1039187_20180417_110137_r_.jpeg	0	0.03800269961357117	0	0.7924169676407649	1	6	1
1149245_20180306_123446_r_.jpeg	0	0.01768544688820839	0	-0.23018421819857604	0	2	0
1116299_20180508_094649_r_.jpeg	0	0.07658406347036363	0	0.6588183656376623	1	2	0
1143176_20180313_083959_r_.jpeg	1	0.9997809529304504	1	1.7034497002742834	1	7	1
1048562_20180330_091233_l_.jpeg	1	0.9994171857833862	1	0.5448702832904269	1	7	1
1138293_20180228_093615_l_.jpeg	1	0.9999990463256836	1	1.093686692414801	1	7	1
1013712_20180416_151051_r_.jpeg	1	0.9999995231628418	1	1.2048880633546846	1	6	1
1000063_20180509_091827_l_.jpeg	1	0.005169023294001818	0	-0.1184252694336232	0	0	0
1083528_20180314_085801_r_.jpeg	0	0.8089595437049866	1	0.1765501889431782	0	5	1
1143176_20180313_084231_l_.jpeg	0	0.0041544148698449135	0	-0.2010520966834921	0	0	0
1104324_20180517_083553_l_.jpeg	0	0.090618833899498	0	0.6344428572243951	1	0	0
145704_20180426_095118_r_.jpeg	1	0.999777853488922	1	0.21944449592170656	0	7	1
1011059_20180423_092707_l_.jpeg	0	0.007768911775201559	0	0.3997398386140181	0	0	0
245055_20180510_115113_r_.jpeg	0	0.009583098813891407	0	0.029977045638578392	0	0	0
1010799_20180508_090109_l_.jpeg	0	0.029243884608149525	0	0.17287865876638664	0	0	0
1153202_20180308_110248_l_.jpeg	0	0.002814247738569975	0	-0.18188482559174848	0	0	0
1063180_20180321_092524_l_.jpeg	0	0.006835591979324818	0	0.3677423537420688	0	0	0
1130013_20180425_083907_r_.jpeg	0	0.019991803914308548	0	-0.3432438164565337	0	0	0
1116036_20180319_094110_r_.jpeg	0	0.13991758227348328	0	0.7276735073771918	1	0	0
1113516_20180412_113554_r_.jpeg	0	0.008272994309663773	0	0.03129045562010013	0	0	0
1138293_20180228_093524_r_.jpeg	0	0.0034853052347898483	0	-0.5565299329865967	0	0	0
543941_20180329_103838_r_.jpeg	1	0.9999994039535522	1	0.7479292686789529	1	7	1
1076859_20180301_103618_r_.jpeg	0	0.009313743561506271	0	0.07870611185370935	0	0	0
1136454_20180327_131518_l_.jpeg	1	1.0	1	0.7757108284668948	1	6	1
1093818_20180328_105143_l_.jpeg	0	0.3324887752532959	0	0.5514843564597838	1	4	1
1060457_20180315_104055_r_.jpeg	1	1.0	1	1.9124664972003576	1	7	1
1107321_20180316_105106_l_.jpeg	1	0.9999997615814208	1	0.8947089977456137	1	7	1
1129040_20180523_094047_l_.jpeg	1	0.7188732624053955	1	0.4153067816783405	1	4	1
1076859_20180301_103753_l_.jpeg	1	0.9218225479125975	1	0.5611854049395824	1	5	1
1157482_20180317_121550_r_.jpeg	1	0.3956480324268341	0	1.0001419015680817	1	7	1
1044721_20180315_104723_l_.jpeg	1	1.0	1	1.1033105519751802	1	7	1
1098823_20180315_093326_r_.jpeg	1	1.0	1	1.0452862856714171	1	7	1
1142652_20180227_111221_l_.jpeg	1	0.9999976158142092	1	1.096104106317226	1	7	1
1160036_20180407_110427_r_.jpeg	0	0.4981766939163208	0	0.9378980468980288	1	3	0
1130457_20180418_084056_r_.jpeg	1	0.5506044626235962	1	0.3631867016385928	0	1	0
1152432_20180306_084019_l_.jpeg	1	0.8358283042907715	1	1.3194083931598737	1	6	1
1145951_20180426_085138_r_.jpeg	1	0.9999998807907104	1	0.5751520876852698	1	7	1
1117931_20180514_095302_r_.jpeg	1	1.0	1	0.901297573419558	1	7	1
1107321_20180316_104955_r_.jpeg	0	0.01033134013414383	0	0.4729551715852676	1	0	0
1158860_20180301_111632_r_.jpeg	0	0.04615697637200356	0	-0.09127645214650172	0	0	0
1142652_20180227_111024_r_.jpeg	0	0.04178919270634651	0	-0.6008196066091718	0	0	0
1152432_20180306_083919_r_.jpeg	1	1.0	1	1.0001292563242516	1	7	1
1093818_20180328_104812_r_.jpeg	1	1.0	1	3.064205450195527	1	7	1
1098574_20180417_093517_r_.jpeg	1	0.9999998807907104	1	2.467637094267868	1	7	1
1148975_20180316_083027_r_.jpeg	1	0.9999994039535522	1	2.110218887858626	1	7	1
1056360_20180426_093257_l_.jpeg	1	0.9999998807907104	1	1.4729967478530568	1	7	1
1025027_20180227_150332_r_.jpeg	1	0.017018795013427734	0	0.7260746680557104	1	0	0
1129040_20180523_094013_r_.jpeg	0	0.01117598544806242	0	0.7973589622602	1	0	0
1157482_20180317_121633_l_.jpeg	0	0.026550007984042168	0	-0.13440041509538325	0	0	0
1130457_20180418_084126_l_.jpeg	0	0.011130443774163723	0	0.3395124084640049	0	0	0
1158906_20180305_140717_l_.jpeg	1	0.9991223216056824	1	0.8325185925979004	1	6	1
1061231_20180515_102933_l_.jpeg	0	0.04061061143875122	0	1.0512824214200078	1	5	1
1159334_20180409_100316_l_.jpeg	0	0.03597715497016907	0	0.2218865539439574	0	0	0
1025027_20180227_150438_l_.jpeg	0	0.009601436555385591	0	0.09288905615167796	0	3	0
1158906_20180305_133350_r_.jpeg	0	0.02594223245978356	0	0.2599769942906369	0	0	0
1117931_20180514_095417_l_.jpeg	0	0.07885350286960602	0	-0.18581501435685727	0	0	0
1145951_20180426_085214_l_.jpeg	0	0.013738391920924187	0	0.8664178168390633	1	3	0
1136454_20180327_131445_r_.jpeg	0	0.026914792135357857	0	0.4050243352359431	0	1	0
1132387_20180522_105143_r_.jpeg	0	0.01645680144429207	0	0.7335017006537066	1	1	0
1147786_20180328_095458_l_.jpeg	0	0.02441550046205521	0	0.7223349996737698	1	0	0
1158860_20180301_111731_l_.jpeg	1	0.9983798265457152	1	1.0832239694503394	1	6	1
