# Supplementary material for: Automated detection of a nonperfusion area caused by retinal vein occlusion in optical coherence tomography angiography images using deep learning
Source: PLoS One. 2019 Nov 7;14(11):e0223965. doi: 10.1371/journal.pone.0223965 (PMC6837754; doi:10.1371/journal.pone.0223965)
Supplement: S3 File — (CSV) [file pone.0223965.s003.csv]

filename	secretname	ans	Ophthalmologist_A	Ophthalmologist_B	Ophthalmologist_C	Ophthalmologist_D	Ophthalmologist_E	Ophthalmologist_F	Ophthalmologist_G
1000063_20180509_091827_l_.jpeg	0.jpeg	1	0	0	0	0	0	0	0
1000811_20180514_101101_l_.jpeg	1.jpeg	1	1	1	1	1	1	1	1
1010799_20180508_090109_l_.jpeg	2.jpeg	0	0	0	0	0	0	0	0
1011059_20180423_092707_l_.jpeg	3.jpeg	0	0	0	0	0	0	0	0
1012421_20180322_105337_l_.jpeg	4.jpeg	0	0	0	0	0	0	0	0
1012421_20180322_105412_r_.jpeg	5.jpeg	1	1	1	1	1	1	1	1
1012426_20180312_090414_r_.jpeg	6.jpeg	1	0	1	1	1	1	1	1
1013712_20180416_151051_r_.jpeg	7.jpeg	1	1	1	1	1	1	0	1
1013712_20180416_151134_l_.jpeg	8.jpeg	0	0	0	0	0	0	0	0
1017468_20180403_100833_r_.jpeg	9.jpeg	1	1	1	1	1	1	1	1
1017468_20180403_100857_l_.jpeg	10.jpeg	0	0	0	0	0	0	0	0
1018086_20180315_094034_r_.jpeg	11.jpeg	1	1	1	1	1	1	1	1
1019555_20180301_101931_r_.jpeg	12.jpeg	0	0	0	0	0	0	0	0
1019555_20180301_102135_l_.jpeg	13.jpeg	1	1	0	1	1	1	1	1
1023720_20180405_095932_r_.jpeg	14.jpeg	0	1	0	0	0	0	0	0
1025027_20180227_150332_r_.jpeg	15.jpeg	1	0	0	0	0	0	0	0
1025027_20180227_150438_l_.jpeg	16.jpeg	0	0	1	0	1	0	1	0
1028365_20180227_155313_r_.jpeg	17.jpeg	1	1	1	1	1	1	1	1
1028365_20180227_155438_l_.jpeg	18.jpeg	1	1	1	1	1	1	1	0
1032042_20180517_113514_r_.jpeg	19.jpeg	1	1	1	1	1	1	1	1
1032042_20180517_113614_l_.jpeg	20.jpeg	0	0	0	0	0	0	0	0
1032933_20180313_114807_r_.jpeg	21.jpeg	0	0	0	0	0	0	0	0
1033609_20180409_095650_l_.jpeg	22.jpeg	0	0	0	0	0	0	0	0
1034048_20180305_093908_r_.jpeg	23.jpeg	0	0	1	0	1	1	0	0
1034048_20180305_094019_l_.jpeg	24.jpeg	1	1	1	1	1	1	1	1
1034457_20180510_093223_r_.jpeg	25.jpeg	1	0	0	0	0	1	0	0
1034457_20180510_093312_l_.jpeg	26.jpeg	0	0	1	1	0	0	1	1
1039187_20180417_110137_r_.jpeg	27.jpeg	0	1	1	1	1	1	1	0
1039187_20180417_110216_l_.jpeg	28.jpeg	1	1	1	1	1	1	1	1
1040853_20180308_084358_r_.jpeg	29.jpeg	0	1	1	1	0	1	1	0
1040853_20180308_084521_l_.jpeg	30.jpeg	1	1	1	1	1	1	1	1
1040868_20180412_105828_r_.jpeg	31.jpeg	1	1	0	1	1	1	1	1
1040868_20180412_105856_l_.jpeg	32.jpeg	0	0	0	0	0	0	0	0
1041301_20180508_085630_r_.jpeg	33.jpeg	0	1	0	0	1	0	0	0
1041301_20180508_085715_l_.jpeg	34.jpeg	1	1	1	1	1	1	1	1
1042364_20180426_084723_r_.jpeg	35.jpeg	1	1	1	1	1	1	1	1
1042364_20180426_084759_l_.jpeg	36.jpeg	0	0	1	1	0	1	1	1
1044721_20180315_104723_l_.jpeg	37.jpeg	1	1	1	1	1	1	1	1
1048562_20180330_091233_l_.jpeg	38.jpeg	1	1	1	1	1	1	1	1
1049601_20180301_100144_l_.jpeg	39.jpeg	1	1	1	1	1	1	1	1
1056360_20180426_093257_l_.jpeg	40.jpeg	1	1	1	1	1	1	1	1
1058713_20180329_103118_l_.jpeg	41.jpeg	0	0	1	1	0	0	1	0
1058713_20180329_103317_r_.jpeg	42.jpeg	1	1	1	1	1	1	1	1
1059274_20180314_101736_l_.jpeg	43.jpeg	0	1	0	0	0	0	1	0
1060457_20180315_104055_r_.jpeg	44.jpeg	1	1	1	1	1	1	1	1
1061231_20180515_102933_l_.jpeg	45.jpeg	0	1	1	1	0	1	1	0
1061617_20180322_093419_r_.jpeg	46.jpeg	1	1	1	1	1	1	1	1
1061617_20180322_093518_l_.jpeg	47.jpeg	0	0	0	0	0	0	0	0
1063180_20180321_092524_l_.jpeg	48.jpeg	0	0	0	0	0	0	0	0
1063970_20180410_085056_l_.jpeg	49.jpeg	0	0	0	0	0	0	0	0
1063970_20180410_085210_r_.jpeg	50.jpeg	1	1	1	1	1	1	0	1
1065633_20180306_110558_l_.jpeg	51.jpeg	0	0	0	0	0	0	0	0
1065633_20180306_110817_r_.jpeg	52.jpeg	1	1	1	1	1	1	1	1
1076859_20180301_103618_r_.jpeg	53.jpeg	0	0	0	0	0	0	0	0
1076859_20180301_103753_l_.jpeg	54.jpeg	1	1	0	1	0	1	1	1
1077810_20180320_111024_r_.jpeg	55.jpeg	1	1	1	1	1	1	1	1
1077810_20180320_111110_l_.jpeg	56.jpeg	0	1	1	0	1	0	1	0
1080497_20180522_083101_r_.jpeg	57.jpeg	0	1	1	1	0	0	1	0
1080497_20180522_083146_l_.jpeg	58.jpeg	1	1	1	1	1	1	1	1
1081778_20180330_102206_r_.jpeg	59.jpeg	0	1	1	0	1	1	1	1
1081778_20180330_102234_l_.jpeg	60.jpeg	1	1	1	1	1	1	1	1
1082348_20180423_094246_r_.jpeg	61.jpeg	1	1	1	1	1	1	1	1
1082348_20180423_094315_l_.jpeg	62.jpeg	0	0	0	0	0	0	0	0
1082468_20180301_113239_l_.jpeg	63.jpeg	1	1	1	1	1	1	1	1
1083528_20180314_085801_r_.jpeg	64.jpeg	0	1	1	1	0	1	1	0
1083528_20180314_085851_l_.jpeg	65.jpeg	1	1	1	0	1	1	1	1
1083827_20180330_133633_r_.jpeg	66.jpeg	0	0	1	0	0	0	0	0
1083827_20180330_133816_l_.jpeg	67.jpeg	1	0	1	1	0	0	0	1
1084625_20180308_120810_l_.jpeg	68.jpeg	1	1	1	1	1	1	1	1
1084625_20180308_120847_r_.jpeg	69.jpeg	0	0	0	0	0	0	0	0
1090550_20180507_091037_r_.jpeg	70.jpeg	0	0	0	0	0	0	0	0
1090550_20180507_091112_l_.jpeg	71.jpeg	1	1	1	1	1	1	1	1
1090574_20180301_113628_r_.jpeg	72.jpeg	0	1	0	0	0	0	0	0
1090574_20180301_113718_l_.jpeg	73.jpeg	1	1	1	1	1	1	1	1
1091695_20180321_110341_r_.jpeg	74.jpeg	0	0	0	0	0	0	0	0
1091695_20180321_110702_l_.jpeg	75.jpeg	1	1	1	1	1	1	1	1
1093363_20180428_151514_r_.jpeg	76.jpeg	1	1	1	1	1	1	1	1
1093363_20180428_151544_l_.jpeg	77.jpeg	0	1	0	0	0	0	1	0
1093818_20180328_104812_r_.jpeg	78.jpeg	1	1	1	1	1	1	1	1
1093818_20180328_105143_l_.jpeg	79.jpeg	0	1	1	1	1	0	0	0
1093925_20180416_141444_r_.jpeg	80.jpeg	0	0	0	0	0	0	0	0
1097338_20180417_151108_r_.jpeg	81.jpeg	0	0	1	0	0	0	0	0
1097338_20180417_151242_l_.jpeg	82.jpeg	1	1	1	1	1	1	1	1
1097371_20180322_090124_l_.jpeg	83.jpeg	1	1	1	1	1	1	1	1
1097371_20180322_090237_r_.jpeg	84.jpeg	0	0	0	0	0	0	0	0
1097418_20180313_110726_r_.jpeg	85.jpeg	0	0	0	0	0	0	0	0
1098365_20180327_155629_r_.jpeg	86.jpeg	1	1	1	1	1	1	1	1
1098365_20180327_155659_l_.jpeg	87.jpeg	0	0	0	0	0	0	0	0
1098525_20180412_084103_r_.jpeg	88.jpeg	0	0	0	0	0	0	0	0
1098525_20180412_084152_l_.jpeg	89.jpeg	1	1	0	0	0	1	0	1
1098574_20180417_093517_r_.jpeg	90.jpeg	1	1	1	1	1	1	1	1
1098823_20180315_093326_r_.jpeg	91.jpeg	1	1	1	1	1	1	1	1
1099779_20180403_110324_l_.jpeg	92.jpeg	1	1	1	1	1	1	1	1
1100311_20180228_100147_r_.jpeg	93.jpeg	0	0	0	0	0	0	0	0
1100311_20180228_100307_l_.jpeg	94.jpeg	1	1	1	1	1	1	1	1
1100846_20180315_085826_l_.jpeg	95.jpeg	1	1	1	1	1	1	1	1
1101895_20180306_111914_l_.jpeg	96.jpeg	1	1	1	1	1	1	1	1
1102793_20180327_122251_r_.jpeg	97.jpeg	1	1	1	1	1	1	1	1
1102793_20180327_122326_l_.jpeg	98.jpeg	0	0	0	0	0	0	0	0
1103492_20180405_091545_l_.jpeg	99.jpeg	1	1	1	1	1	1	1	1
1103593_20180417_093111_r_.jpeg	100.jpeg	1	1	1	0	1	1	1	1
1103593_20180417_093141_l_.jpeg	101.jpeg	0	0	0	0	0	0	0	0
1104143_20180417_092405_r_.jpeg	102.jpeg	1	0	1	1	0	1	1	1
1104324_20180517_083553_l_.jpeg	103.jpeg	0	0	0	0	0	0	0	0
1104324_20180517_084203_r_.jpeg	104.jpeg	1	1	1	1	1	1	1	1
1104465_20180306_105222_r_.jpeg	105.jpeg	0	0	1	0	0	0	0	0
1104465_20180306_105321_l_.jpeg	106.jpeg	1	1	1	1	1	1	1	1
1105645_20180314_111139_r_.jpeg	107.jpeg	0	0	0	0	0	1	0	0
1105645_20180314_111213_l_.jpeg	108.jpeg	1	1	1	1	1	1	1	1
1107321_20180316_104955_r_.jpeg	109.jpeg	0	0	0	0	0	0	0	0
1107321_20180316_105106_l_.jpeg	110.jpeg	1	1	1	1	1	1	1	1
1107684_20180227_143218_r_.jpeg	111.jpeg	1	1	1	1	1	1	1	1
1107684_20180227_143246_l_.jpeg	112.jpeg	0	0	0	0	0	0	0	0
1108545_20180307_093423_l_.jpeg	113.jpeg	1	1	1	1	1	1	1	1
1108545_20180307_093448_r_.jpeg	114.jpeg	1	1	1	1	1	1	1	1
1109301_20180308_084930_r_.jpeg	115.jpeg	1	1	1	1	1	1	1	1
1109301_20180308_085152_l_.jpeg	116.jpeg	0	0	0	0	0	1	1	0
1110210_20180314_101125_r_.jpeg	117.jpeg	1	0	0	0	0	1	0	1
1110210_20180314_101301_l_.jpeg	118.jpeg	0	0	1	0	0	0	0	0
1110688_20180306_124711_l_.jpeg	119.jpeg	1	1	1	1	1	1	1	1
1111891_20180306_111257_r_.jpeg	120.jpeg	0	0	1	0	0	0	0	0
1111891_20180306_111347_l_.jpeg	121.jpeg	1	1	1	1	1	1	1	1
1112167_20180523_091541_r_.jpeg	122.jpeg	0	0	0	0	0	0	0	0
1112167_20180523_091725_l_.jpeg	123.jpeg	1	1	1	0	1	1	1	0
1112727_20180403_091812_r_.jpeg	124.jpeg	1	1	1	1	1	1	1	1
1113430_20180427_084124_l_.jpeg	125.jpeg	0	0	0	0	0	0	0	0
1113430_20180427_084213_r_.jpeg	126.jpeg	1	1	1	1	1	1	1	1
1113516_20180412_113554_r_.jpeg	127.jpeg	0	0	0	0	0	0	0	0
1113516_20180412_113622_l_.jpeg	128.jpeg	1	1	1	1	1	1	1	1
1114344_20180424_120601_r_.jpeg	129.jpeg	0	1	1	0	0	1	1	0
1115853_20180412_095319_l_.jpeg	130.jpeg	0	0	0	0	0	0	0	0
1115853_20180412_095348_r_.jpeg	131.jpeg	1	0	0	0	0	0	0	0
1116036_20180319_094110_r_.jpeg	132.jpeg	0	0	0	0	0	0	0	0
1116036_20180319_094405_l_.jpeg	133.jpeg	1	1	0	1	1	1	0	0
1116299_20180508_094649_r_.jpeg	134.jpeg	0	0	1	0	1	0	0	0
1116299_20180508_094905_l_.jpeg	135.jpeg	1	1	1	1	1	1	1	1
1116838_20180426_101508_r_.jpeg	136.jpeg	0	0	0	0	0	0	0	0
1117452_20180315_103129_r_.jpeg	137.jpeg	1	1	1	1	1	1	1	0
1117931_20180514_095302_r_.jpeg	138.jpeg	1	1	1	1	1	1	1	1
1117931_20180514_095417_l_.jpeg	139.jpeg	0	0	0	0	0	0	0	0
1120039_20180328_084838_r_.jpeg	140.jpeg	1	0	1	1	1	1	1	1
1120039_20180328_084915_l_.jpeg	141.jpeg	0	0	0	0	0	0	0	0
1124798_20180411_112135_l_.jpeg	142.jpeg	0	0	0	0	0	0	0	0
1124840_20180302_090657_l_.jpeg	143.jpeg	1	1	1	1	1	1	1	1
1124840_20180302_090746_r_.jpeg	144.jpeg	0	0	0	0	0	0	0	0
1126246_20180306_084744_r_.jpeg	145.jpeg	1	1	0	0	1	1	0	0
1126410_20180328_090144_r_.jpeg	146.jpeg	0	0	0	0	0	0	1	0
1128712_20180322_110031_r_.jpeg	147.jpeg	1	0	0	1	1	1	1	1
1129040_20180523_094013_r_.jpeg	148.jpeg	0	0	0	0	0	0	0	0
1129040_20180523_094047_l_.jpeg	149.jpeg	1	0	1	1	0	0	1	1
1129430_20180427_090447_r_.jpeg	150.jpeg	0	0	0	0	1	0	0	0
1129430_20180427_090521_l_.jpeg	151.jpeg	1	1	1	1	1	1	1	1
1130013_20180425_083907_r_.jpeg	152.jpeg	0	0	0	0	0	0	0	0
1130405_20180423_111911_r_.jpeg	153.jpeg	1	1	1	1	1	1	1	1
1130457_20180418_084056_r_.jpeg	154.jpeg	1	0	1	0	0	0	0	0
1130457_20180418_084126_l_.jpeg	155.jpeg	0	0	0	0	0	0	0	0
1131216_20180424_092450_r_.jpeg	156.jpeg	1	1	1	1	1	1	1	1
1132387_20180522_105143_r_.jpeg	157.jpeg	0	0	0	0	0	0	1	0
1133829_20180417_105659_l_.jpeg	158.jpeg	1	1	1	1	1	1	1	1
1134295_20180424_085000_r_.jpeg	159.jpeg	1	1	1	1	1	1	1	1
1134295_20180424_085132_l_.jpeg	160.jpeg	0	0	0	0	0	0	0	0
1134481_20180305_113117_r_.jpeg	161.jpeg	1	1	1	1	1	1	1	1
1134481_20180305_113154_l_.jpeg	162.jpeg	0	0	1	1	1	1	1	0
1134661_20180228_091654_l_.jpeg	163.jpeg	1	0	0	1	1	0	0	1
1134661_20180228_092015_r_.jpeg	164.jpeg	1	1	1	1	1	1	1	1
1134839_20180302_093800_l_.jpeg	165.jpeg	0	0	0	0	0	1	0	0
1135498_20180310_103156_r_.jpeg	166.jpeg	1	0	0	1	1	1	1	1
1135498_20180310_103251_l_.jpeg	167.jpeg	0	0	0	0	1	0	0	0
1135859_20180516_092842_l_.jpeg	168.jpeg	0	0	1	1	1	1	1	0
1136329_20180313_103549_r_.jpeg	169.jpeg	0	0	0	0	0	0	0	0
1136329_20180313_103702_l_.jpeg	170.jpeg	1	1	1	1	1	1	1	1
1136454_20180327_131445_r_.jpeg	171.jpeg	0	0	0	0	0	1	0	0
1136454_20180327_131518_l_.jpeg	172.jpeg	1	1	1	0	1	1	1	1
1136724_20180412_092151_r_.jpeg	173.jpeg	1	1	1	1	1	1	0	1
1137806_20180418_105757_r_.jpeg	174.jpeg	1	1	1	1	1	1	1	1
1137806_20180418_105830_l_.jpeg	175.jpeg	0	0	0	0	0	1	1	0
1138280_20180312_143602_r_.jpeg	176.jpeg	1	1	1	1	1	1	1	1
1138293_20180228_093524_r_.jpeg	177.jpeg	0	0	0	0	0	0	0	0
1138293_20180228_093615_l_.jpeg	178.jpeg	1	1	1	1	1	1	1	1
1138697_20180410_102704_l_.jpeg	179.jpeg	1	1	1	1	1	1	1	1
1139460_20180227_152305_l_.jpeg	180.jpeg	0	0	0	0	0	0	0	0
1139997_20180412_091251_r_.jpeg	181.jpeg	1	1	1	1	1	1	1	1
1140453_20180321_091244_r_.jpeg	182.jpeg	1	1	1	1	1	1	1	1
1140714_20180320_172023_l_.jpeg	183.jpeg	1	1	1	1	1	1	1	1
1140742_20180516_092329_r_.jpeg	184.jpeg	1	1	1	1	1	1	1	1
1140742_20180516_092409_l_.jpeg	185.jpeg	0	0	1	0	0	0	1	0
1141547_20180226_113744_r_.jpeg	186.jpeg	1	1	1	1	1	1	1	1
1141547_20180226_113912_l_.jpeg	187.jpeg	0	0	0	0	0	1	0	0
1141623_20180323_082533_l_.jpeg	188.jpeg	1	1	1	1	1	1	1	1
1142302_20180312_094827_r_.jpeg	189.jpeg	1	1	1	1	1	1	1	1
1142302_20180312_095133_l_.jpeg	190.jpeg	0	0	1	1	1	1	0	0
1142652_20180227_111024_r_.jpeg	191.jpeg	0	0	0	0	0	0	0	0
1142652_20180227_111221_l_.jpeg	192.jpeg	1	1	1	1	1	1	1	1
1143081_20180328_101629_r_.jpeg	193.jpeg	0	0	0	0	0	0	0	0
1143081_20180328_101813_l_.jpeg	194.jpeg	1	1	1	1	1	1	1	1
1143176_20180313_083959_r_.jpeg	195.jpeg	1	1	1	1	1	1	1	1
1143176_20180313_084231_l_.jpeg	196.jpeg	0	0	0	0	0	0	0	0
1143206_20180418_092230_r_.jpeg	197.jpeg	1	1	1	1	1	1	1	1
1143206_20180418_092317_l_.jpeg	198.jpeg	0	0	0	0	0	0	0	0
1143289_20180320_115420_l_.jpeg	199.jpeg	0	0	0	0	0	1	0	0
1143289_20180320_115515_r_.jpeg	200.jpeg	1	1	1	1	1	1	1	1
1143902_20180510_103849_r_.jpeg	201.jpeg	1	1	1	1	1	1	1	1
1143902_20180510_103918_l_.jpeg	202.jpeg	0	0	0	0	0	0	1	0
1144640_20180315_101101_r_.jpeg	203.jpeg	1	1	1	1	1	1	1	1
1144640_20180315_101144_l_.jpeg	204.jpeg	0	0	0	0	0	0	0	0
1144752_20180315_092035_r_.jpeg	205.jpeg	1	1	0	0	1	1	1	0
1144752_20180315_092117_l_.jpeg	206.jpeg	0	0	0	0	0	0	0	0
1145196_20180427_084723_r_.jpeg	207.jpeg	1	1	1	1	1	1	1	1
1145196_20180427_084754_l_.jpeg	208.jpeg	0	1	0	0	0	0	0	0
1145501_20180310_090221_l_.jpeg	209.jpeg	0	0	0	0	0	0	0	0
1145501_20180310_090316_r_.jpeg	210.jpeg	1	1	1	1	1	1	1	1
1145951_20180426_085138_r_.jpeg	211.jpeg	1	1	1	1	1	1	1	1
1145951_20180426_085214_l_.jpeg	212.jpeg	0	1	0	0	0	1	1	0
1146016_20180322_101151_r_.jpeg	213.jpeg	1	1	1	1	1	1	1	1
1146016_20180322_101239_l_.jpeg	214.jpeg	0	0	0	0	0	0	1	0
1146161_20180312_085026_r_.jpeg	215.jpeg	1	1	1	1	1	1	1	1
1146161_20180312_085201_l_.jpeg	216.jpeg	0	0	0	0	0	1	1	0
1146834_20180315_090251_r_.jpeg	217.jpeg	0	0	0	0	1	1	0	0
1147338_20180322_103130_r_.jpeg	218.jpeg	1	1	1	1	1	1	1	1
1147412_20180423_091450_r_.jpeg	219.jpeg	0	0	0	0	0	0	0	0
1147412_20180423_091553_l_.jpeg	220.jpeg	1	1	0	0	0	1	0	0
1147786_20180328_095458_l_.jpeg	221.jpeg	0	0	0	0	0	0	0	0
1148484_20180228_130818_r_.jpeg	222.jpeg	0	0	0	0	0	0	0	0
1148484_20180228_130846_l_.jpeg	223.jpeg	1	1	1	1	1	1	1	1
1148709_20180417_091833_l_.jpeg	224.jpeg	0	0	0	0	1	0	0	0
1148899_20180329_091805_l_.jpeg	225.jpeg	1	0	0	0	0	0	1	0
1148940_20180519_093650_l_.jpeg	226.jpeg	0	0	0	0	0	0	0	0
1148949_20180321_091725_r_.jpeg	227.jpeg	0	0	0	0	0	1	0	0
1148949_20180321_091756_l_.jpeg	228.jpeg	1	1	1	1	1	1	1	1
1148975_20180316_083027_r_.jpeg	229.jpeg	1	1	1	1	1	1	1	1
1149245_20180306_123446_r_.jpeg	230.jpeg	0	0	0	0	1	1	0	0
1149245_20180306_123517_l_.jpeg	231.jpeg	1	1	1	1	1	1	1	1
1149734_20180310_095939_l_.jpeg	232.jpeg	1	1	1	1	1	1	1	1
1149734_20180310_100004_r_.jpeg	233.jpeg	0	0	0	0	0	0	0	0
1150540_20180520_092354_r_.jpeg	234.jpeg	1	1	1	1	1	1	1	1
1150540_20180520_092449_l_.jpeg	235.jpeg	0	0	0	0	0	0	0	0
1150659_20180309_102419_r_.jpeg	236.jpeg	0	0	0	0	0	0	0	0
1151131_20180424_103919_r_.jpeg	237.jpeg	1	1	1	1	1	1	1	1
1151148_20180301_115051_r_.jpeg	238.jpeg	1	1	1	1	1	1	1	1
1151225_20180314_110712_r_.jpeg	239.jpeg	0	1	0	1	1	1	0	0
1151486_20180322_091734_l_.jpeg	240.jpeg	1	1	1	1	1	1	1	1
1151531_20180328_092324_r_.jpeg	241.jpeg	0	0	0	0	0	0	0	0
1151815_20180307_092113_l_.jpeg	242.jpeg	1	0	0	0	0	0	0	0
1152321_20180308_083752_r_.jpeg	243.jpeg	1	1	1	1	1	1	1	1
1152432_20180306_083919_r_.jpeg	244.jpeg	1	1	1	1	1	1	1	1
1152432_20180306_084019_l_.jpeg	245.jpeg	1	1	1	0	1	1	1	1
1152952_20180426_102409_l_.jpeg	246.jpeg	0	0	0	0	0	0	0	0
1153040_20180308_122103_r_.jpeg	247.jpeg	0	0	0	0	0	0	0	0
1153040_20180308_122230_l_.jpeg	248.jpeg	1	1	1	1	1	1	1	1
1153068_20180317_105405_r_.jpeg	249.jpeg	1	1	1	1	1	1	1	1
1153068_20180317_105443_l_.jpeg	250.jpeg	0	0	0	0	0	0	0	0
1153202_20180308_110248_l_.jpeg	251.jpeg	0	0	0	0	0	0	0	0
1153202_20180308_110333_r_.jpeg	252.jpeg	1	0	0	0	0	1	0	0
1153209_20180322_145126_l_.jpeg	253.jpeg	0	0	0	0	0	0	0	0
1153218_20180310_101610_r_.jpeg	254.jpeg	1	0	0	1	1	1	1	1
1153509_20180228_115752_r_.jpeg	255.jpeg	1	1	1	1	1	1	1	1
1153509_20180228_120136_l_.jpeg	256.jpeg	0	0	0	0	0	0	0	0
1154439_20180422_102132_r_.jpeg	257.jpeg	0	0	0	0	0	0	0	0
1154439_20180422_102159_l_.jpeg	258.jpeg	1	1	1	1	1	1	1	1
1155134_20180329_101814_r_.jpeg	259.jpeg	0	0	0	0	0	0	0	0
1155134_20180329_102114_l_.jpeg	260.jpeg	1	1	0	1	1	1	1	1
1155142_20180509_094927_l_.jpeg	261.jpeg	0	0	0	0	0	0	0	0
1155253_20180322_093900_r_.jpeg	262.jpeg	0	0	0	0	1	0	0	0
1155253_20180322_093943_l_.jpeg	263.jpeg	1	1	0	1	1	1	1	1
1155414_20180313_105204_r_.jpeg	264.jpeg	1	1	1	1	1	1	1	1
1155414_20180313_105232_l_.jpeg	265.jpeg	0	1	0	0	0	1	1	0
1155716_20180507_082958_l_.jpeg	266.jpeg	0	0	0	0	0	0	0	0
1155716_20180507_083057_r_.jpeg	267.jpeg	1	1	1	1	1	1	1	1
1155987_20180327_114556_r_.jpeg	268.jpeg	1	1	1	1	1	1	1	1
1155987_20180327_114643_l_.jpeg	269.jpeg	0	0	0	0	0	0	0	0
1156045_20180312_130000_l_.jpeg	270.jpeg	1	1	0	1	1	1	1	1
1156045_20180312_130026_r_.jpeg	271.jpeg	0	1	0	0	0	1	1	1
1156150_20180305_082811_r_.jpeg	272.jpeg	0	0	0	0	0	0	0	0
1156242_20180308_094126_r_.jpeg	273.jpeg	0	0	0	0	0	0	0	0
1156675_20180314_105930_r_.jpeg	274.jpeg	1	1	1	1	1	1	1	1
1156675_20180314_105958_l_.jpeg	275.jpeg	0	1	0	0	1	0	0	0
1157448_20180301_112526_r_.jpeg	276.jpeg	1	1	1	1	1	1	1	1
1157482_20180317_121550_r_.jpeg	277.jpeg	1	1	1	1	1	1	1	1
1157482_20180317_121633_l_.jpeg	278.jpeg	0	0	0	0	0	0	0	0
1157608_20180418_111852_r_.jpeg	279.jpeg	0	0	0	0	0	0	0	0
1157608_20180418_111927_l_.jpeg	280.jpeg	1	1	1	0	1	1	1	0
1157638_20180309_130621_l_.jpeg	281.jpeg	0	0	0	0	0	0	0	0
1157638_20180309_131841_r_.jpeg	282.jpeg	1	1	1	1	1	1	1	1
1157762_20180313_105930_l_.jpeg	283.jpeg	1	1	1	1	1	1	1	1
1157818_20180404_091403_r_.jpeg	284.jpeg	1	1	1	1	1	1	1	1
1157818_20180404_091453_l_.jpeg	285.jpeg	0	0	0	0	0	0	0	0
1158420_20180301_110951_r_.jpeg	286.jpeg	1	1	1	1	1	1	1	1
1158693_20180315_115459_l_.jpeg	287.jpeg	1	1	1	1	1	1	1	1
1158739_20180308_092508_r_.jpeg	288.jpeg	1	1	1	1	1	1	1	1
1158743_20180316_132131_r_.jpeg	289.jpeg	1	0	1	0	1	0	1	1
1158860_20180301_111632_r_.jpeg	290.jpeg	0	0	0	0	0	0	0	0
1158860_20180301_111731_l_.jpeg	291.jpeg	1	0	1	1	1	1	1	1
1158906_20180305_133350_r_.jpeg	292.jpeg	0	0	0	0	0	0	0	0
1158906_20180305_140717_l_.jpeg	293.jpeg	1	0	1	1	1	1	1	1
1158947_20180313_124433_l_.jpeg	294.jpeg	0	0	0	0	0	0	0	0
1158947_20180313_124522_r_.jpeg	295.jpeg	1	0	1	0	1	1	1	1
1159171_20180312_135031_r_.jpeg	296.jpeg	1	1	1	1	1	1	1	1
1159171_20180312_135248_l_.jpeg	297.jpeg	0	0	0	0	0	0	1	0
1159334_20180409_100316_l_.jpeg	298.jpeg	0	0	0	0	0	0	0	0
1159385_20180306_123915_l_.jpeg	299.jpeg	0	0	0	0	0	0	0	0
1159841_20180409_091337_l_.jpeg	300.jpeg	1	1	1	1	1	1	1	1
1159878_20180509_102723_r_.jpeg	301.jpeg	0	0	0	1	0	0	1	0
1159878_20180509_102816_l_.jpeg	302.jpeg	1	1	1	1	1	1	1	1
1160036_20180407_110427_r_.jpeg	303.jpeg	0	1	0	0	1	0	0	1
1160053_20180409_124345_l_.jpeg	304.jpeg	1	1	1	0	1	1	1	1
1160126_20180329_092840_l_.jpeg	305.jpeg	1	0	0	0	0	0	0	0
1160522_20180515_093214_r_.jpeg	306.jpeg	1	1	1	1	1	1	1	1
1160522_20180515_093258_l_.jpeg	307.jpeg	0	0	0	0	0	0	0	0
1160611_20180413_110122_r_.jpeg	308.jpeg	0	0	0	0	0	0	0	0
1160611_20180413_110220_l_.jpeg	309.jpeg	1	1	1	1	1	1	1	1
145704_20180426_095118_r_.jpeg	310.jpeg	1	1	1	1	1	1	1	1
154635_20180428_083644_r_.jpeg	311.jpeg	1	1	1	1	1	1	1	1
232839_20180320_114156_r_.jpeg	312.jpeg	0	0	0	0	0	0	1	0
232839_20180320_114327_l_.jpeg	313.jpeg	1	1	0	0	1	1	0	0
241751_20180413_091806_r_.jpeg	314.jpeg	1	1	1	1	1	1	1	1
241751_20180413_091920_l_.jpeg	315.jpeg	0	0	0	0	0	0	0	0
245055_20180510_115113_r_.jpeg	316.jpeg	0	0	0	0	0	0	0	0
543941_20180329_103740_l_.jpeg	317.jpeg	0	0	0	0	1	1	0	0
543941_20180329_103838_r_.jpeg	318.jpeg	1	1	1	1	1	1	1	1
551290_20180315_101926_l_.jpeg	319.jpeg	1	1	1	1	1	1	1	1
564750_20180226_101517_r_.jpeg	320.jpeg	1	1	1	1	1	1	1	1
564750_20180226_101547_l_.jpeg	321.jpeg	0	0	0	0	0	0	0	0
