# Supplementary material for: Automated detection of a nonperfusion area caused by retinal vein occlusion in optical coherence tomography angiography images using deep learning
Source: PLoS One. 2019 Nov 7;14(11):e0223965. doi: 10.1371/journal.pone.0223965 (PMC6837754; doi:10.1371/journal.pone.0223965)
Supplement: S1 Data Set — (ZIP) [file pone.0223965.s004.zip]

Archive with 9 entries (8 files):
- DL_code/
- DL_code/utils.py
- DL_code/training_data.py
- DL_code/main.py
- DL_code/learning.py
- DL_code/k_fold_split.py
- DL_code/data_augment.py
- DL_code/auc_analysis.py
- DL_code/validation_data.py
