# Supplementary material for: Automated detection of a nonperfusion area caused by retinal vein occlusion in optical coherence tomography angiography images using deep learning
Source: PLoS One. 2019 Nov 7;14(11):e0223965. doi: 10.1371/journal.pone.0223965 (PMC6837754; doi:10.1371/journal.pone.0223965)
Supplement: S1 Data Set — (ZIP) [file pone.0223965.s004.zip › DL_code/main.py]

#! env python
# -*- coding: utf-8 -*-

import os
import sys
# GPU
import tensorflow as tf
from keras.backend.tensorflow_backend import set_session
from keras.backend import tensorflow_backend
from keras.backend import clear_session
# folder
from utils import folder_create, folder_delete,folder_clean
# 
from k_fold_split import Split
# 
from validation_data import Validation
#
from keras.optimizers import Adam,SGD
from learning import Models
from utils import model_compile
#
from training_data import Training
from learning import Learning, plot_hist
# 
from utils import model_load
from auc_analysis import AnalysisBinary,AnalysisMulti
#
from auc_analysis import summary_analysis, cross_making,miss_summarize
# Projects.main
# Date: 2018/04/01
# Filename: main
# To change this template, choose Tools | Templates
# and open the template in the editor.
__author__ = 'masuo'
__date__ = "2018/04/01"


# train/00_normal/
# train/01_Gla/

# k_fold_split
#

# valitation_data.Validation
#

# training_data.Training
#

# learning.Learning
# learning.plot_hist
# model

# result_analysis.AnalysisBinary
# result_analysis.AnalysisMulti
# result_analysis.summary_analysis
# result_analysis.cross_making
# 結果の分析

# utils
#

def main():
    #
    os.chdir(os.path.dirname(os.path.abspath(sys.argv[0])))
    #
    # 50％
    config = tf.ConfigProto()
    config.gpu_options.per_process_gpu_memory_fraction = 0.8
    config.gpu_options.allow_growth = True
    set_session(tf.Session(config=config))

    # k-Fold
    k = 8

    # 0 2
    # 1
    # 2
    # 
    pic_mode = 
    # batch_size
    batch_size = 32
    # data
    rotation_range = 2
    width_shift_range = 0.01
    height_shift_range = 0.01
    shear_range = 0
    zoom_range = 0.1
    #
    alpha = 0.95
    #
    img_root = "img"
    dataset_folder = "dataset"
    train_root = "train"
    test_root = "test"
    # output_folder_list = ["VGG16","VGG19","DenseNet121","DenseNet169","DenseNet201","InceptionResNetV2","InceptionV3","ResNet50","Xception"]
    output_folder_list = ["VGG16"]
    # desktop.ini
    folder_clean(img_root)
    #
    classes = len(os.listdir(img_root))
    #
    folder_list = os.listdir(img_root)
    train_num_mode_dic = {}
    # 1881 1907 2552 1493 232

    for i,folder in enumerate(folder_list):
            train_num_mode_dic[folder] = [3,1]


    # size
    size = [256,192]
    #
    split = Split(k, img_root, dataset_folder)
    split.k_fold_split_unique()
    #
    for idx in range(k):
            #
        validation = Validation(size, img_root, test_root, dataset_folder, classes, pic_mode, idx)
        validation.pic_df_test()
        #
        X_val,y_val,W_val = validation.pic_gen_data()
        print("validation making finished")

        training = Training(img_root, dataset_folder, train_root, idx, pic_mode, train_num_mode_dic, size, classes,
                            rotation_range, width_shift_range, height_shift_range, shear_range, zoom_range,
                            batch_size)
            #
        training.pic_df_training()
        print("Training making finished")
            # model
            # model Learning

        for out_i,output_folder in enumerate(output_folder_list):
            config = tf.ConfigProto()
            config.gpu_options.per_process_gpu_memory_fraction = 0.8
            config.gpu_options.allow_growth = True
            set_session(tf.Session(config=config))

            folder_create(output_folder)
            history_folder = os.path.join(output_folder,"history")
            model_folder = os.path.join(output_folder,"model")
            miss_folder = os.path.join(output_folder,"miss")
            roc_folder = os.path.join(output_folder,"roc")
            result_file = os.path.join(output_folder,"result.csv")
            summary_file = os.path.join(output_folder,"summary.csv")
            cross_file = os.path.join(output_folder,"cross.csv")
            miss_file = os.path.join(output_folder,"miss_summary.csv")
            # "VGG19","DenseNet121","DenseNet169","DenseNet201","InceptionResNetV2"
            # "InceptionV3","ResNet50","Xception"
            model_ch = Models(size,classes,pic_mode)
            """
            if out_i == 0:
                model = model_ch.vgg16()
            elif out_i == 1:
                model = model_ch.vgg19()
            elif out_i == 2:
                model = model_ch.dense121()
            elif out_i == 3:
                model = model_ch.dense169()
            elif out_i == 4:
                model = model_ch.dense201()
            elif out_i == 5:
                model = model_ch.inception_resnet2()
            elif out_i == 6:
                model = model_ch.inception3()
            elif out_i == 7:
                model = model_ch.resnet50()
            elif out_i == 8:
                model = model_ch.xception()
            """
            if out_i == 0:
                model = model_ch.vgg16()
            # optimizerはSGD
            if(pic_mode != 2): optimizer = SGD(lr= 0.0001,decay=1e-6, momentum=0.9, nesterov=True)# Adam(lr = 0.0005)
            else: optimizer = Adam(lr = 0.0001)
            # loss
            if pic_mode == 0:
                loss = "binary_crossentropy"
            elif pic_mode == 1:
                loss = "categorical_crossentropy"
            elif pic_mode == 2:
                loss = "mean_squared_error"
                # modelをcompileする。
            model_compile(model,loss, optimizer)
            epochs = 20
            print("model compile finish")
            learning = Learning(img_root,dataset_folder, train_root,idx,pic_mode,train_num_mode_dic,size,classes,
                        rotation_range, width_shift_range, height_shift_range, shear_range, zoom_range,batch_size,
                        model_folder, model, X_val,y_val, epochs)
                    #
            history = learning.learning_model()
            plot_hist(history, history_folder, idx)
            print("Learning finished")
            model_load(model, model_folder, idx)
            if pic_mode == 0:
                analysis = AnalysisBinary(train_root, test_root, miss_folder, model_folder, roc_folder,result_file,
                        model,X_val,y_val,W_val,idx)
            elif pic_mode == 1:
                analysis = AnalysisMulti(train_root, test_root, miss_folder, model_folder,result_file,
                    model,X_val,y_val,W_val,idx)
            elif pic_mode == 2:
                analysis = AnalysisMulti(train_root, test_root, miss_folder, model_folder,result_file,
                    model,X_val,y_val,W_val,idx)
            analysis.result_csv()
            print("Analysis finished")
            clear_session()
            tensorflow_backend.clear_session()
            #
        folder_delete(train_root)
        folder_delete(test_root)
        print("Next split")
    print("start Summary Analysis")
    for output_folder in output_folder_list:
        miss_folder = os.path.join(output_folder, "miss")
        result_file = os.path.join(output_folder, "result.csv")
        summary_file = os.path.join(output_folder, "summary.csv")
        cross_file = os.path.join(output_folder, "cross.csv")
        miss_file = os.path.join(output_folder, "miss_summary.csv")

        if pic_mode == 0:
            summary_analysis(result_file, summary_file, img_root, alpha)
        cross_making(miss_folder, k, cross_file)
        miss_summarize(miss_folder, k, miss_file)

    return


if __name__ == '__main__':
    main()
