# Supplementary material for: Automated detection of a nonperfusion area caused by retinal vein occlusion in optical coherence tomography angiography images using deep learning
Source: PLoS One. 2019 Nov 7;14(11):e0223965. doi: 10.1371/journal.pone.0223965 (PMC6837754; doi:10.1371/journal.pone.0223965)
Supplement: S1 Data Set — (ZIP) [file pone.0223965.s004.zip › DL_code/auc_analysis.py]

#! env python
# -*- coding: utf-8 -*-

import os
import sys
import numpy as np
import pandas as pd
import matplotlib.pyplot as plt
from scipy import stats
from utils import folder_create,clopper_pearson,num_count
from sklearn.metrics import roc_curve,auc

# code.learning
# Date: 2017/10/16
# Filename: learning
# To change this template, choose Tools | Templates
# and open the template in the editor.
__author__ = 'masuo'
__date__ = "2017/10/16"


class Analysis_Basic(object):
    def __init__(self, train_root,model,X_val,y_val):
        self.train_root = train_root
        self.model = model
        self.X_val = X_val
        self.y_val = y_val

    #
    def accuracy(self):
        score = self.model.evaluate(self.X_val,self.y_val)
        loss_model = score[0]
        accuracy_model = score[1]
        return loss_model,accuracy_model

    def predict(self):
        pre = self.model.predict(self.X_val)
        return pre


class Miss(object):
    def __init__(self,idx,y_pred,y_val,W_val,model,model_folder,test_folder,miss_folder):
        self.idx = idx
        self.y_pred = y_pred
        self.y_val = y_val
        self.W_val = W_val
        self.model = model
        self.model_folder = model_folder
        self.test_folder = test_folder
        self.miss_folder = miss_folder

    # miss
    def miss_detail(self):
        miss = 0
        miss_list = []
        pre_list = []
        true_list = []
        folder_list = os.listdir(self.test_folder)
        nb_classes = len(folder_list)
        score_list = [[] for x in range(nb_classes)]
        # pre file
        for i, v in enumerate(self.y_pred):
            pre_ans = v.argmax()
            pre_list.append(pre_ans)
            ans = self.y_val[i].argmax()
            true_list.append(ans)
            for idx in range(nb_classes):
                score_list[idx].append(v[idx])
            if pre_ans != ans:
                miss += 1
        return miss,pre_list,true_list,score_list
    # pre_list

    #
    def miss_csv_making(self):
        miss,pre_list,true_list,score_list = Miss.miss_detail(self)
        # miss
        folder_create(self.miss_folder)
        folder_list = os.listdir(self.test_folder)
        nb_classes = len(folder_list)
        #
        file_name_list = []
        for num in range(len(pre_list)):
            # y_val[num]
            # W_val[num]
            file_name_list.append(self.W_val[num].split("\\")[-1])
        df = pd.DataFrame()
        df["filename"] = file_name_list
        df["true"] = true_list
        df["predict"] = pre_list
        for i,score in enumerate(score_list):
            df[folder_list[i]] = score

        miss_file = "miss" + "_" + str(self.idx) + "." + "csv"
        miss_fpath = os.path.join(self.miss_folder,miss_file)
        df.to_csv(miss_fpath,index=False,encoding="utf-8")
        return miss


# AUC
class AUC(object):
    def __init__(self,idx,y_pred,y_val,model,roc_folder):
        self.idx = idx
        self.y_pred = y_pred
        self.y_val = y_val
        self.model = model
        self.roc_folder = roc_folder
        self.auc_list = self.auc_curve
        self.dim_list = self.auc_csv

    # AUC
    def auc_curve(self):
        # 01
        y_pred = self.y_pred[:, 1]
        # y_test load
        y_val = self.y_val[:, 1]
        fpr, tpr, thresholds = roc_curve(y_val, y_pred)
        # AUC
        roc_auc = auc(fpr, tpr)
        self.auc_list = roc_auc, fpr, tpr, thresholds
        return
    # auc_curave
    def auc_plot(self):
        roc_auc,fpr,tpr,thresholds = self.auc_list
        plt.figure()
        plt.plot(fpr, tpr, linewidth=3, label='ROC curve (area = %0.3f)' % roc_auc)
        plt.plot([0, 1], [0, 1], 'k--')
        plt.xlim([0.0, 1.0])
        plt.ylim([0.0, 1.0])
        plt.xlabel('False Positive Rate')
        plt.ylabel('True Positive Rate')
        plt.title('ROC curve')
        plt.legend(loc="lower right")
        folder_create(self.roc_folder)
        roc_file = "ROC_curve_" + str(self.idx) + ".jpg"
        roc_fpath = os.path.join(self.roc_folder, roc_file)
        plt.savefig(roc_fpath)
        return

    # csv
    def auc_csv(self):
        roc_auc,fpr,tpr,thresholds = self.auc_list
        df_roc = pd.DataFrame(columns=["fpr", "tpr", "threshold", "dim1", "dim2"])
        df_roc["fpr"] = fpr
        df_roc["tpr"] = tpr
        df_roc["threshold"] = thresholds
        # best poing
        dim_list1 = []
        for (x, y) in zip(fpr, tpr):
            dim1 = x ** 2 + (1 - y) ** 2
            dim_list1.append(dim1)
        df_roc["dim1"] = dim_list1
        # base line
        dim_list2 = []
        for (x, y) in zip(fpr, tpr):
            dim2 = y - x
            dim_list2.append(dim2)
        df_roc["dim2"] = dim_list2
        roc_file = "roc" + "_" + str(self.idx) + "." + "csv"
        roc_fpath = os.path.join(self.roc_folder, roc_file)
        folder_create(self.roc_folder)
        df_roc.to_csv(roc_fpath, encoding="utf-8", index=False)
        self.dim_list = dim_list1, dim_list2
        return

    def sen_spe(self):
        roc_auc, fpr, tpr, thresholds = self.auc_list
        dim_list = self.dim_list
        sen_spe_list = []
        for i,dim in enumerate(dim_list):
            dim = np.array(dim)
            if i == 0:
                idx = dim.argmin()
            elif i == 1:
                idx = dim.argmax()
            specificity = 1 - fpr[idx]
            sensitivity = tpr[idx]
            threshold = thresholds[idx]
            sen_spe_list.append([sensitivity, specificity, threshold])
        return sen_spe_list


class AnalysisBinary(object):
    # class Analysis_Basic():
    # def __init__(self, train_root,model,X_val,y_val):
    # class Miss():
    # def __init__(self,idx,y_pred,y_val,W_val,model,model_folder,test_folder,miss_folder):
    # class AUC():
    # def __init__foler(self,idx,y_pred,y_val,model,roc_folder):
    def __init__(self, train_root, test_root, miss_folder, model_folder, roc_folder,result_file,
                 model,X_val,y_val,W_val,idx):

        self.train_root = train_root
        self.test_root = test_root
        self.result_file = result_file
        # Analysis
        self.basic = Analysis_Basic(train_root,model,X_val,y_val)
        # Analysis
        self.y_pred = self.basic.predict()
        # Miss AUC
        self.miss_class = Miss(idx,self.y_pred,y_val,W_val,model,model_folder,test_root,miss_folder)
        self.auc_class = AUC(idx,self.y_pred,y_val,model,roc_folder)
        self.idx = idx

    def analysis(self):
        # folder training
        train_dic = num_count(self.train_root)
        test_dic = num_count(self.test_root)
        # idx loss
        loss_model,accuracy_model = self.basic.accuracy()
        # miss
        miss= self.miss_class.miss_csv_making()
        # auc_curve→AUC
        self.auc_class.auc_curve()
        roc_auc, fpr, tpr, thresholds = self.auc_class.auc_list
        # ROC
        self.auc_class.auc_plot()
        # csv
        self.auc_class.auc_csv()
        dim_list = self.auc_class.sen_spe()
        # best point
        sensitivity1, specificity1, threshold1 = dim_list[0]
        # base line
        sensitivity2, specificity2, threshold2 = dim_list[1]
        return train_dic,test_dic,loss_model,accuracy_model,miss,roc_auc,sensitivity1, specificity1, threshold1,sensitivity2, specificity2, threshold2

    #
    def result_csv_making_0(self):

        columns_list = []
        train_column_list = ["train" + "(" + x +")" for x in os.listdir(self.train_root)]
        test_column_list = ["test" + "(" + x +")" for x in os.listdir(self.test_root)]

        columns_list.extend(train_column_list)
        columns_list.extend(test_column_list)
        columns_list.extend(["loss","accuracy","miss","AUC",
                             "sensitivity(bestpoint)","specificity(bestpoint)","threshold(bestpoint)",
                             "sensitivity(baseline)", "specificity(baseline)", "threshold(baseline)",])
        df = pd.DataFrame(columns = [columns_list])
        df.to_csv(self.result_file,encoding="utf-8",index=False)
        return

    def result_csv_making(self):
        train_dic, test_dic, loss_model, accuracy_model, miss, roc_auc, sensitivity1, specificity1, threshold1, sensitivity2, specificity2, threshold2 = AnalysisBinary.analysis(self)
        df = pd.read_csv(self.result_file)
        df2 = pd.DataFrame()
        for column in train_dic.keys():
            df2["train" + "(" + column + ")"] = [train_dic[column]]
        for column in test_dic.keys():
            df2["test" + "(" + column + ")"] = [test_dic[column]]

        df2["loss"] = [loss_model]
        df2["accuracy"] = [accuracy_model]
        df2["miss"] = [miss]
        df2["AUC"] = [roc_auc]
        df2["sensitivity(bestpoint)"] = [sensitivity1]
        df2["specificity(bestpoint)"] = [specificity1]
        df2["threshold(bestpoint)"] = [threshold1]
        df2["sensitivity(baseline)"] = [sensitivity2]
        df2["specificity(baseline)"] = [specificity2]
        df2["threshold(baseline)"] = [threshold2]
        df = df.append(df2)
        df.to_csv(self.result_file,encoding="utf-8",index=False)
        return

    def result_csv(self):
        if self.idx == 0:
            AnalysisBinary.result_csv_making_0(self)
        AnalysisBinary.result_csv_making(self)
        return

        # AnalysisBinary
def summary_analysis(result_file, summary_file, img_root, alpha):
    df = pd.read_csv(result_file, encoding="utf-8")
    folder_list = os.listdir(img_root)
    normal_col = "test" + "(" + folder_list[0] + ")"
    des_col = "test" + "(" + folder_list[1] + ")"
    n_normal = sum(df[normal_col])
    n_des = sum(df[des_col])
            # AUC
    AUC_list = np.array(df["AUC"])
    AUC_mean = np.mean(AUC_list)
    AUC_sem = stats.sem(AUC_list)
    AUC_low, AUC_up = stats.t.interval(0.95, len(AUC_list) - 1, loc=AUC_mean, scale=AUC_sem)
    AUC = [AUC_mean, AUC_low, AUC_up]
    print("AUC")
    print(AUC)
            #
    sensitivity1_list = np.array(df["sensitivity(bestpoint)"])
    sensitivity1_mean = np.mean(sensitivity1_list)
    k_des1 = int(n_des * sensitivity1_mean)
    sensitivity1_low, sensitivity1_up = clopper_pearson(k_des1, n_des, alpha)
    sensitivity1 = [sensitivity1_mean, sensitivity1_low, sensitivity1_up]
    print(sensitivity1)

            #
    specificity1_list = np.array(df["specificity(bestpoint)"])
    specificity1_mean = np.mean(specificity1_list)
    k_normal1 = int(n_normal * specificity1_mean)
    specificity1_low, specificity1_up = clopper_pearson(k_normal1, n_normal, alpha)
    specificity1 = [specificity1_mean, specificity1_low, specificity1_up]
    print(specificity1)

            # 
    sensitivity2_list = np.array(df["sensitivity(baseline)"])
    sensitivity2_mean = np.mean(sensitivity2_list)
    k_des2 = int(n_des * sensitivity2_mean)
    sensitivity2_low, sensitivity2_up = clopper_pearson(k_des2, n_des, alpha)
    sensitivity2 = [sensitivity2_mean, sensitivity2_low, sensitivity2_up]
    print(sensitivity2)

            #
    specificity2_list = np.array(df["specificity(baseline)"])
    specificity2_mean = np.mean(specificity2_list)
    k_normal2 = int(n_normal * specificity2_mean)
    specificity2_low, specificity2_up = clopper_pearson(k_normal2, n_normal, alpha)
    specificity2 = [specificity2_mean, specificity2_low, specificity2_up]
    print(specificity2)

    df2 = pd.DataFrame()
    df2["AUC"] = AUC
    df2["sensitivity(bestpoint)"] = sensitivity1
    df2["specificity(bestpoint)"] = specificity1
    df2["sensitivity(baseline)"] = sensitivity2
    df2["specificity(baseline)"] = specificity2

    df2.to_csv(summary_file, index=False, encoding="utf-8")
    return
#


#
class AnalysisMulti(object):
    def __init__(self, train_root, test_root, miss_folder, model_folder,result_file,
                 model,X_val,y_val,W_val,idx):
        self.train_root = train_root
        self.test_root = test_root
        self.result_file = result_file
        # Analysis
        self.basic = Analysis_Basic(train_root,model,X_val,y_val)
        # Analysis
        self.y_pred = self.basic.predict()
        # Miss AUC
        self.miss_class = Miss(idx,self.y_pred,y_val,W_val,model,model_folder,test_root,miss_folder)
        self.idx = idx

    def analysis(self):
        # folder training
        train_dic = num_count(self.train_root)
        test_dic = num_count(self.test_root)
        # idx loss
        loss_model,accuracy_model = self.basic.accuracy()
        # miss
        miss= self.miss_class.miss_csv_making()
        return train_dic,test_dic,loss_model,accuracy_model,miss

    #
    def result_csv_making_0(self):

        columns_list = []
        train_column_list = ["train" + "(" + x +")" for x in os.listdir(self.train_root)]
        test_column_list = ["test" + "(" + x +")" for x in os.listdir(self.test_root)]

        columns_list.extend(train_column_list)
        columns_list.extend(test_column_list)
        columns_list.extend(["loss","accuracy","miss"])
        df = pd.DataFrame(columns = [columns_list])
        df.to_csv(self.result_file,encoding="utf-8",index=False)
        return

    def result_csv_making(self):
        train_dic, test_dic, loss_model, accuracy_model, miss = AnalysisMulti.analysis(self)
        df = pd.read_csv(self.result_file)
        df2 = pd.DataFrame()
        for column in train_dic.keys():
            df2["train" + "(" + column + ")"] = [train_dic[column]]
        for column in test_dic.keys():
            df2["test" + "(" + column + ")"] = [test_dic[column]]

        df2["loss"] = [loss_model]
        df2["accuracy"] = [accuracy_model]
        df2["miss"] = [miss]
        df = df.append(df2)
        df.to_csv(self.result_file,encoding="utf-8",index=False)
        return

    def result_csv(self):
        if self.idx == 0:
            AnalysisMulti.result_csv_making_0(self)
        AnalysisMulti.result_csv_making(self)
        return


def cross_making(miss_folder, k, cross_file):
    true_list = []
    predict_list = []
    df_pre_cross = pd.DataFrame(columns=["true", "predict"])
    for i in range(k):
        csv_file = "miss_" + str(i) + ".csv"
        csv_fpath = os.path.join(miss_folder, csv_file)
        df = pd.read_csv(csv_fpath, encoding="utf-8")
        true = df["true"]
        predict = df["predict"]
        true_list.extend(true)
        predict_list.extend(predict)


    df_pre_cross["true"] = true_list
    df_pre_cross["predict"] = predict_list
    df_cross = pd.crosstab(df_pre_cross["predict"], df_pre_cross["true"], margins=True)
    df_cross.to_csv(cross_file, encoding="utf-8")
    return

def miss_summarize(miss_folder, k, miss_file):
    df2 = pd.DataFrame()
    for i in range(k):
        csv_file = "miss_" + str(i) + ".csv"
        csv_fpath = os.path.join(miss_folder, csv_file)
        df = pd.read_csv(csv_fpath, encoding="utf-8")
        df2 = df2.append(df)
    df2.to_csv(miss_file, encoding="utf-8",index=False)
    return
